# Supplementary material for: Histological and Somatic Mutational Profiles of Mismatch Repair Deficient Endometrial Tumours of Different Aetiologies
Source: Cancers (Basel). 2021 Sep 10;13(18):4538. doi: 10.3390/cancers13184538 (PMC8469577; doi:10.3390/cancers13184538)
Supplement: Supplementary file 1 [file cancers-13-04538-s001.zip]

Archive with 1 entries (1 files):
- cancers-1362546-supplementary.pdf
